# Supplementary material for: Uncovering the Association Between m5C Regulator-Mediated Methylation Modification Patterns and Tumour Microenvironment Infiltration Characteristics in Hepatocellular Carcinoma
Source: Front Cell Dev Biol. 2021 Sep 13;9:727935. doi: 10.3389/fcell.2021.727935 (PMC8475949; doi:10.3389/fcell.2021.727935)
Supplement: Supplementary Table 3 — Activation states of biological pathways in distinct m5C modification patterns by GSVA. [file Table_3.xlsx]

## Sheet: Sheet1
Supplementary Table 3: The activation states of biological pathways in distinct m5C modification patterns by GSVA enrichment analysis
Cluser1vs2
Pathway	logFC	AveExpr	t	P.Value	adj.P.Val	B
KEGG_UBIQUITIN_MEDIATED_PROTEOLYSIS	0.29385	-0.0900107	14.3601	5.09156e-36	9.47031e-34	71.1176
KEGG_OLFACTORY_TRANSDUCTION	-0.250932	0.183842	-12.2539	2.63057e-28	2.44643e-26	53.5643
KEGG_ARACHIDONIC_ACID_METABOLISM	-0.256474	0.105605	-11.7127	2.20272e-26	1.36569e-24	49.1907
KEGG_COLORECTAL_CANCER	0.227166	-0.050518	11.5622	7.45531e-26	3.46672e-24	47.9867
KEGG_ENDOMETRIAL_CANCER	0.234552	-0.0289693	10.9208	1.25356e-23	4.66325e-22	42.9274
KEGG_PROGESTERONE_MEDIATED_OOCYTE_MATURATION	0.188556	-0.0563045	10.6892	7.7429e-23	2.4003e-21	41.1307
KEGG_MTOR_SIGNALING_PATHWAY	0.193984	-0.0563119	10.4757	4.08696e-22	1.08596e-20	39.4895
KEGG_NEUROACTIVE_LIGAND_RECEPTOR_INTERACTION	-0.199406	0.0995782	-10.361	9.92646e-22	2.3079e-20	38.6142
KEGG_NON_SMALL_CELL_LUNG_CANCER	0.185149	-0.0435117	10.2673	2.04269e-21	4.22157e-20	37.9025
KEGG_LINOLEIC_ACID_METABOLISM	-0.29214	0.1422	-10.1499	5.02479e-21	9.34611e-20	37.0149
KEGG_ERBB_SIGNALING_PATHWAY	0.179583	-0.0348135	9.61945	2.75079e-19	4.65134e-18	33.0699
KEGG_CHRONIC_MYELOID_LEUKEMIA	0.20247	-0.0602302	9.56811	4.02908e-19	6.24507e-18	32.694
KEGG_CELL_CYCLE	0.258419	-0.120285	9.44957	9.68689e-19	1.38597e-17	31.8299
KEGG_CARDIAC_MUSCLE_CONTRACTION	-0.260219	0.0391931	-9.32562	2.40933e-18	3.20096e-17	30.9327
KEGG_COMPLEMENT_AND_COAGULATION_CASCADES	-0.346578	0.149788	-9.242	4.43884e-18	5.50416e-17	30.3311
KEGG_NEUROTROPHIN_SIGNALING_PATHWAY	0.179788	-0.0497649	9.0867	1.3699e-17	1.5925e-16	29.2218
KEGG_BASAL_TRANSCRIPTION_FACTORS	0.22565	-0.0756078	9.05803	1.68484e-17	1.84341e-16	29.0182
KEGG_RENAL_CELL_CARCINOMA	0.224194	-0.0494139	9.02048	2.20811e-17	2.28171e-16	28.752
KEGG_ARGININE_AND_PROLINE_METABOLISM	-0.258555	0.110417	-8.97939	2.96638e-17	2.90393e-16	28.4616
KEGG_PANCREATIC_CANCER	0.196911	-0.057003	8.92603	4.34744e-17	4.00499e-16	28.0855
KEGG_OXIDATIVE_PHOSPHORYLATION	-0.337478	0.0169202	-8.92053	4.52176e-17	4.00499e-16	28.0468
KEGG_OOCYTE_MEIOSIS	0.160438	-0.0577986	8.90247	5.14464e-17	4.34956e-16	27.9199
KEGG_ADHERENS_JUNCTION	0.20612	-0.0469697	8.81521	9.57769e-17	7.74544e-16	27.3085
KEGG_PARKINSONS_DISEASE	-0.314288	0.0209667	-8.60847	4.11731e-16	3.19092e-15	25.8746
KEGG_PROSTATE_CANCER	0.156877	-0.0237895	8.57068	5.36346e-16	3.99041e-15	25.6147
KEGG_NITROGEN_METABOLISM	-0.244513	0.12498	-8.34087	2.63819e-15	1.88732e-14	24.0493
KEGG_INOSITOL_PHOSPHATE_METABOLISM	0.203564	-0.0433115	8.32741	2.8939e-15	1.99358e-14	23.9584
KEGG_MISMATCH_REPAIR	0.304688	-0.118798	8.25991	4.59587e-15	3.05297e-14	23.5041
KEGG_PROXIMAL_TUBULE_BICARBONATE_RECLAMATION	-0.219919	0.109465	-8.24724	5.01178e-15	3.21445e-14	23.419
KEGG_NON_HOMOLOGOUS_END_JOINING	0.277108	-0.111144	8.2091	6.50049e-15	4.0303e-14	23.1636
KEGG_RNA_DEGRADATION	0.206465	-0.0998409	8.18403	7.70956e-15	4.62574e-14	22.9961
KEGG_HOMOLOGOUS_RECOMBINATION	0.286052	-0.133206	8.1518	9.59538e-15	5.57731e-14	22.7813
KEGG_METABOLISM_OF_XENOBIOTICS_BY_CYTOCHROME_P450	-0.272002	0.149935	-7.9631	3.4184e-14	1.92673e-13	21.5343
KEGG_SMALL_CELL_LUNG_CANCER	0.163436	-0.0385228	7.90477	5.04371e-14	2.7592e-13	21.1527
KEGG_ALZHEIMERS_DISEASE	-0.211173	0.00593845	-7.72729	1.6291e-13	8.65749e-13	20.0029
KEGG_RETINOL_METABOLISM	-0.261996	0.164767	-7.57696	4.33925e-13	2.24195e-12	19.0428
KEGG_DRUG_METABOLISM_CYTOCHROME_P450	-0.266496	0.160872	-7.56872	4.57701e-13	2.30087e-12	18.9905
KEGG_FOLATE_BIOSYNTHESIS	-0.277687	0.0997949	-7.4925	7.48308e-13	3.66277e-12	18.5089
KEGG_ACUTE_MYELOID_LEUKEMIA	0.156669	-0.0425444	7.39043	1.43806e-12	6.85843e-12	17.8692
KEGG_STEROID_HORMONE_BIOSYNTHESIS	-0.228535	0.153813	-7.27192	3.04718e-12	1.41694e-11	17.1342
KEGG_GLIOMA	0.128864	-0.0253056	7.17993	5.42787e-12	2.4178e-11	16.5694
KEGG_HUNTINGTONS_DISEASE	-0.202965	-0.0220381	-7.179	5.45955e-12	2.4178e-11	16.5637
KEGG_ALPHA_LINOLENIC_ACID_METABOLISM	-0.18907	0.0864097	-7.10368	8.72639e-12	3.77467e-11	16.1051
KEGG_TAURINE_AND_HYPOTAURINE_METABOLISM	-0.215768	0.0623745	-7.05548	1.17596e-11	4.97111e-11	15.8134
KEGG_ALANINE_ASPARTATE_AND_GLUTAMATE_METABOLISM	-0.203132	0.0983833	-6.98319	1.83482e-11	7.58393e-11	15.3786
KEGG_NUCLEOTIDE_EXCISION_REPAIR	0.206579	-0.106636	6.94609	2.30261e-11	9.31055e-11	15.1567
KEGG_PPAR_SIGNALING_PATHWAY	-0.210409	0.121208	-6.921	2.68363e-11	1.06203e-10	15.0071
KEGG_ENDOCYTOSIS	0.113263	-0.0500577	6.83804	4.44017e-11	1.72057e-10	14.5153
KEGG_GLUTATHIONE_METABOLISM	-0.190833	0.0494097	-6.81377	5.1407e-11	1.9414e-10	14.3723
KEGG_PHOSPHATIDYLINOSITOL_SIGNALING_SYSTEM	0.167869	-0.0374096	6.81094	5.229e-11	1.9414e-10	14.3557
KEGG_PHENYLALANINE_METABOLISM	-0.244601	0.118849	-6.80798	5.32319e-11	1.9414e-10	14.3382
KEGG_VASOPRESSIN_REGULATED_WATER_REABSORPTION	0.142624	-0.0598856	6.67073	1.21004e-10	4.32822e-10	13.5368
KEGG_RIBOSOME	-0.400262	-0.0732121	-6.6003	1.8358e-10	6.44261e-10	13.1303
KEGG_CIRCADIAN_RHYTHM_MAMMAL	0.255566	-0.0252669	6.59392	1.90619e-10	6.56576e-10	13.0936
KEGG_TYROSINE_METABOLISM	-0.20251	0.11127	-6.55224	2.43538e-10	8.23601e-10	12.8547
KEGG_APOPTOSIS	0.133075	-0.0154373	6.516	3.01101e-10	1.00009e-09	12.6479
KEGG_GLYCOSPHINGOLIPID_BIOSYNTHESIS_LACTO_AND_NEOLACTO_SERIES	-0.142485	0.0194358	-6.40101	5.87008e-10	1.9155e-09	11.9975
KEGG_SYSTEMIC_LUPUS_ERYTHEMATOSUS	-0.180687	0.0370976	-6.28556	1.13763e-09	3.64827e-09	11.3533
KEGG_INSULIN_SIGNALING_PATHWAY	0.0980324	-0.0220428	6.28037	1.1717e-09	3.69382e-09	11.3246
KEGG_THYROID_CANCER	0.148673	-0.0689146	6.15759	2.34458e-09	7.26819e-09	10.6499
KEGG_RENIN_ANGIOTENSIN_SYSTEM	-0.173775	0.0984918	-6.14173	2.56246e-09	7.75127e-09	10.5635
KEGG_PATHWAYS_IN_CANCER	0.103505	-0.0189509	6.14025	2.58376e-09	7.75127e-09	10.5554
KEGG_TRYPTOPHAN_METABOLISM	-0.222367	0.145598	-6.11112	3.0406e-09	8.97702e-09	10.3972
KEGG_LONG_TERM_POTENTIATION	0.115857	-0.0116732	6.0592	4.05809e-09	1.17938e-08	10.1167
KEGG_WNT_SIGNALING_PATHWAY	0.107023	-0.0186579	5.98598	6.07875e-09	1.73946e-08	9.72417
KEGG_GLYCOLYSIS_GLUCONEOGENESIS	-0.166169	0.0886201	-5.86375	1.1836e-08	3.33559e-08	9.07745
KEGG_PRION_DISEASES	-0.16723	0.0248303	-5.8282	1.43401e-08	3.98099e-08	8.89131
KEGG_GAP_JUNCTION	0.1172	-0.0109759	5.71965	2.56245e-08	7.00905e-08	8.32865
KEGG_DRUG_METABOLISM_OTHER_ENZYMES	-0.171211	0.114423	-5.66356	3.44777e-08	9.294e-08	8.04121
KEGG_DORSO_VENTRAL_AXIS_FORMATION	0.177485	-0.0193132	5.57603	5.45431e-08	1.44929e-07	7.59725
KEGG_BASE_EXCISION_REPAIR	0.185997	-0.0988116	5.56622	5.74002e-08	1.50372e-07	7.54785
KEGG_GLYOXYLATE_AND_DICARBOXYLATE_METABOLISM	-0.185121	0.0612377	-5.42163	1.20879e-07	3.1227e-07	6.8279
KEGG_DNA_REPLICATION	0.240694	-0.133577	5.36533	1.60893e-07	4.09947e-07	6.55175
KEGG_SPLICEOSOME	0.18002	-0.135457	5.33843	1.84298e-07	4.63235e-07	6.42065
KEGG_FATTY_ACID_METABOLISM	-0.23156	0.144081	-5.28667	2.38979e-07	5.92669e-07	6.16996
KEGG_AUTOIMMUNE_THYROID_DISEASE	-0.222298	0.0812983	-5.27524	2.53033e-07	6.19266e-07	6.11484
KEGG_PRIMARY_BILE_ACID_BIOSYNTHESIS	-0.254498	0.17461	-5.26127	2.71297e-07	6.5534e-07	6.04764
KEGG_HISTIDINE_METABOLISM	-0.168371	0.10592	-5.08527	6.4473e-07	1.53743e-06	5.21379
KEGG_FRUCTOSE_AND_MANNOSE_METABOLISM	-0.11389	0.0195485	-5.02156	8.77018e-07	2.06488e-06	4.91783
KEGG_VALINE_LEUCINE_AND_ISOLEUCINE_BIOSYNTHESIS	0.19193	-0.0475724	4.84759	2.00073e-06	4.6517e-06	4.1258
KEGG_AMYOTROPHIC_LATERAL_SCLEROSIS_ALS	-0.0847681	0.0138599	-4.78922	2.62504e-06	6.02787e-06	3.86542
KEGG_T_CELL_RECEPTOR_SIGNALING_PATHWAY	0.132537	-0.0328978	4.75892	3.01937e-06	6.84881e-06	3.73132
KEGG_BUTANOATE_METABOLISM	-0.186574	0.135058	-4.73456	3.37731e-06	7.56843e-06	3.62403
KEGG_GLYCINE_SERINE_AND_THREONINE_METABOLISM	-0.204086	0.131218	-4.72737	3.49045e-06	7.72885e-06	3.59248
KEGG_RIG_I_LIKE_RECEPTOR_SIGNALING_PATHWAY	0.0844305	-0.00426514	4.60396	6.10958e-06	1.33692e-05	3.05699
KEGG_PYRUVATE_METABOLISM	-0.149284	0.0930746	-4.56141	7.39047e-06	1.5984e-05	2.87518
KEGG_NOTCH_SIGNALING_PATHWAY	0.113417	-0.0729066	4.52698	8.61183e-06	1.84115e-05	2.72918
KEGG_N_GLYCAN_BIOSYNTHESIS	0.124226	-0.0535735	4.51073	9.25373e-06	1.9559e-05	2.66058
KEGG_ETHER_LIPID_METABOLISM	-0.0936301	0.0244318	-4.50017	9.69515e-06	2.02618e-05	2.61613
KEGG_TASTE_TRANSDUCTION	-0.093989	0.0692085	-4.48845	1.02084e-05	2.08805e-05	2.56693
KEGG_FC_GAMMA_R_MEDIATED_PHAGOCYTOSIS	0.119579	-0.0562602	4.48829	1.02157e-05	2.08805e-05	2.56625
KEGG_ASTHMA	-0.192365	0.0596268	-4.48395	1.04126e-05	2.10515e-05	2.54804
KEGG_PENTOSE_AND_GLUCURONATE_INTERCONVERSIONS	-0.165742	0.138579	-4.46338	1.1396e-05	2.2792e-05	2.462
KEGG_SELENOAMINO_ACID_METABOLISM	0.110651	-0.0189316	4.31753	2.14068e-05	4.23581e-05	1.86185
KEGG_CYTOKINE_CYTOKINE_RECEPTOR_INTERACTION	-0.125253	0.0482744	-4.27429	2.57235e-05	5.03638e-05	1.6873
KEGG_P53_SIGNALING_PATHWAY	0.087912	-0.0405929	4.17862	3.84204e-05	7.39902e-05	1.30663
KEGG_TGF_BETA_SIGNALING_PATHWAY	0.0949603	-0.0235807	4.17758	3.85863e-05	7.39902e-05	1.30254
KEGG_TYPE_I_DIABETES_MELLITUS	-0.190417	0.0279564	-4.15029	4.32068e-05	8.20047e-05	1.19537
KEGG_HEMATOPOIETIC_CELL_LINEAGE	-0.135538	0.0438388	-4.08237	5.71017e-05	0.000107282	0.931418
KEGG_GLYCEROPHOSPHOLIPID_METABOLISM	-0.0668349	-0.00282509	-4.06519	6.12402e-05	0.000113907	0.865248
KEGG_GLYCOSPHINGOLIPID_BIOSYNTHESIS_GLOBO_SERIES	-0.12819	-0.000973704	-4.05944	6.26862e-05	0.000115188	0.843183
KEGG_AMINOACYL_TRNA_BIOSYNTHESIS	0.145534	-0.0839435	4.05756	6.31679e-05	0.000115188	0.835947
KEGG_PEROXISOME	-0.135022	0.103402	-3.99519	8.12352e-05	0.000146697	0.598319
KEGG_REGULATION_OF_ACTIN_CYTOSKELETON	0.0789337	-0.0166872	3.92381	0.000107924	0.000193017	0.330403
KEGG_BETA_ALANINE_METABOLISM	-0.159084	0.131026	-3.91129	0.000113389	0.00020086	0.283865
KEGG_GNRH_SIGNALING_PATHWAY	0.0779608	-0.0184536	3.86173	0.000137707	0.000241637	0.100948
KEGG_BLADDER_CANCER	0.086011	-0.0548351	3.82636	0.000158	0.000274655	-0.0283159
KEGG_B_CELL_RECEPTOR_SIGNALING_PATHWAY	0.102876	-0.0192296	3.81835	0.000162972	0.000280673	-0.0574286
KEGG_NICOTINATE_AND_NICOTINAMIDE_METABOLISM	-0.0939245	0.056807	-3.74932	0.000212395	0.000362436	-0.306082
KEGG_GALACTOSE_METABOLISM	-0.0910573	0.0630314	-3.72969	0.000228854	0.000386971	-0.376059
KEGG_GRAFT_VERSUS_HOST_DISEASE	-0.186589	0.034438	-3.72642	0.000231705	0.000388262	-0.387664
KEGG_STARCH_AND_SUCROSE_METABOLISM	-0.104496	0.120981	-3.6981	0.000257875	0.000428256	-0.487916
KEGG_GLYCOSYLPHOSPHATIDYLINOSITOL_GPI_ANCHOR_BIOSYNTHESIS	0.115011	-0.0731439	3.66332	0.000293832	0.000483652	-0.610092
KEGG_GLYCEROLIPID_METABOLISM	-0.0744083	0.0584907	-3.65448	0.000303691	0.000495495	-0.640961
KEGG_SNARE_INTERACTIONS_IN_VESICULAR_TRANSPORT	0.0829966	-0.0551935	3.64195	0.000318208	0.000514666	-0.684623
KEGG_ALLOGRAFT_REJECTION	-0.182177	0.034065	-3.60212	0.000368802	0.000591355	-0.822484
KEGG_ASCORBATE_AND_ALDARATE_METABOLISM	-0.150412	0.16354	-3.59314	0.000381218	0.000606038	-0.853395
KEGG_CALCIUM_SIGNALING_PATHWAY	-0.0724823	0.0536455	-3.56975	0.000415393	0.000654772	-0.933507
KEGG_ANTIGEN_PROCESSING_AND_PRESENTATION	-0.129899	0.0167755	-3.54928	0.000447659	0.000699703	-1.00326
KEGG_CELL_ADHESION_MOLECULES_CAMS	-0.114256	0.0467325	-3.52461	0.000489658	0.000758969	-1.08681
KEGG_PORPHYRIN_AND_CHLOROPHYLL_METABOLISM	-0.111153	0.0894564	-3.46029	0.000617158	0.000948689	-1.30211
Cluser2vs3
Pathway	logFC	AveExpr	t	P.Value	adj.P.Val	B
KEGG_RETINOL_METABOLISM	-0.519955	-0.0919569	-13.2619	6.49529e-31	1.20812e-28	59.5222
KEGG_PRIMARY_BILE_ACID_BIOSYNTHESIS	-0.68548	-0.127235	-12.9522	7.48086e-30	6.50573e-28	57.111
KEGG_TRYPTOPHAN_METABOLISM	-0.512437	-0.0929808	-12.9092	1.04931e-29	6.50573e-28	56.7772
KEGG_DRUG_METABOLISM_CYTOCHROME_P450	-0.512365	-0.0954565	-12.7526	3.59336e-29	1.67091e-27	55.5628
KEGG_COMPLEMENT_AND_COAGULATION_CASCADES	-0.527837	-0.143288	-12.661	7.37221e-29	2.74246e-27	54.8538
KEGG_FATTY_ACID_METABOLISM	-0.587985	-0.120172	-12.0678	7.49922e-27	2.32476e-25	50.2943
KEGG_PEROXISOME	-0.471747	-0.0881711	-11.8887	2.99479e-26	7.95759e-25	48.9287
KEGG_STEROID_HORMONE_BIOSYNTHESIS	-0.437772	-0.0655349	-11.8125	5.3897e-26	1.16443e-24	48.3491
KEGG_BETA_ALANINE_METABOLISM	-0.535656	-0.0888228	-11.8067	5.63435e-26	1.16443e-24	48.3054
KEGG_TYROSINE_METABOLISM	-0.390068	-0.0837237	-11.44	9.36597e-25	1.49857e-23	45.5337
KEGG_ABC_TRANSPORTERS	-0.342881	-0.0210322	-11.4303	1.00846e-24	1.49857e-23	45.4608
KEGG_METABOLISM_OF_XENOBIOTICS_BY_CYTOCHROME_P450	-0.454094	-0.0916628	-11.4254	1.04731e-24	1.49857e-23	45.4235
KEGG_STARCH_AND_SUCROSE_METABOLISM	-0.371296	-0.029084	-11.4254	1.04739e-24	1.49857e-23	45.4234
KEGG_PROPANOATE_METABOLISM	-0.529167	-0.0957239	-11.3509	1.84689e-24	2.45373e-23	44.8642
KEGG_BUTANOATE_METABOLISM	-0.507013	-0.0875309	-11.3262	2.22973e-24	2.76486e-23	44.6785
KEGG_PPAR_SIGNALING_PATHWAY	-0.406297	-0.0816866	-11.2616	3.64235e-24	4.23423e-23	44.1946
KEGG_VALINE_LEUCINE_AND_ISOLEUCINE_DEGRADATION	-0.567504	-0.0872419	-11.1224	1.04497e-23	1.14332e-22	43.1557
KEGG_DRUG_METABOLISM_OTHER_ENZYMES	-0.390163	-0.0679953	-10.9959	2.71476e-23	2.69288e-22	42.2146
KEGG_LINOLEIC_ACID_METABOLISM	-0.380025	-0.0859654	-10.9942	2.7508e-23	2.69288e-22	42.2016
KEGG_HISTIDINE_METABOLISM	-0.404594	-0.079551	-10.8438	8.51557e-23	7.91948e-22	41.0879
KEGG_SPLICEOSOME	0.404415	0.0546533	10.8008	1.17491e-22	1.04064e-21	40.7706
KEGG_ADIPOCYTOKINE_SIGNALING_PATHWAY	-0.254237	-0.0354749	-10.5867	5.79591e-22	4.90018e-21	39.198
KEGG_ASCORBATE_AND_ALDARATE_METABOLISM	-0.500237	-0.0425161	-10.5567	7.24501e-22	5.85901e-21	38.9781
KEGG_PYRUVATE_METABOLISM	-0.382181	-0.0781917	-10.5245	9.20137e-22	7.13106e-21	38.7426
KEGG_ARACHIDONIC_ACID_METABOLISM	-0.269459	-0.076042	-10.3628	3.04024e-21	2.26194e-20	37.5652
KEGG_LIMONENE_AND_PINENE_DEGRADATION	-0.594906	-0.0887501	-10.2817	5.5184e-21	3.94778e-20	36.978
KEGG_ALANINE_ASPARTATE_AND_GLUTAMATE_METABOLISM	-0.350699	-0.0854107	-10.2483	7.05491e-21	4.86005e-20	36.7361
KEGG_GLYCINE_SERINE_AND_THREONINE_METABOLISM	-0.508147	-0.098752	-10.1007	2.07592e-20	1.36367e-19	35.6732
KEGG_PHENYLALANINE_METABOLISM	-0.402619	-0.0967448	-10.0974	2.12615e-20	1.36367e-19	35.6497
KEGG_ARGININE_AND_PROLINE_METABOLISM	-0.340345	-0.0926843	-9.77296	2.22959e-19	1.38235e-18	33.336
KEGG_PENTOSE_AND_GLUCURONATE_INTERCONVERSIONS	-0.418873	-0.0499858	-9.72488	3.1494e-19	1.88964e-18	32.996
KEGG_GLYCOLYSIS_GLUCONEOGENESIS	-0.303328	-0.0665126	-9.55463	1.0635e-18	6.18161e-18	31.7985
KEGG_NICOTINATE_AND_NICOTINAMIDE_METABOLISM	-0.262968	-0.0574956	-9.49596	1.61406e-18	9.0974e-18	31.388
KEGG_CELL_CYCLE	0.292085	0.0687251	8.9475	7.51086e-17	4.10888e-16	27.6117
KEGG_LYSINE_DEGRADATION	-0.340661	-0.0315439	-8.61384	7.34514e-16	3.90342e-15	25.3715
KEGG_PORPHYRIN_AND_CHLOROPHYLL_METABOLISM	-0.325762	-0.0500468	-8.53134	1.28181e-15	6.62267e-15	24.8247
KEGG_FOLATE_BIOSYNTHESIS	-0.359612	-0.116614	-8.39635	3.16844e-15	1.59278e-14	23.9363
KEGG_BIOSYNTHESIS_OF_UNSATURATED_FATTY_ACIDS	-0.384366	-0.0681447	-8.23534	9.22863e-15	4.51717e-14	22.8872
KEGG_RENIN_ANGIOTENSIN_SYSTEM	-0.268743	-0.0496449	-8.17552	1.36891e-14	6.52866e-14	22.5004
KEGG_GLYOXYLATE_AND_DICARBOXYLATE_METABOLISM	-0.310539	-0.103624	-8.06661	2.79461e-14	1.29949e-13	21.8004
KEGG_CITRATE_CYCLE_TCA_CYCLE	-0.37035	-0.0767755	-8.06125	2.89409e-14	1.31293e-13	21.7661
KEGG_HOMOLOGOUS_RECOMBINATION	0.327542	0.0772441	7.94035	6.34893e-14	2.81167e-13	20.9959
KEGG_ALDOSTERONE_REGULATED_SODIUM_REABSORPTION	-0.171624	-0.00631018	-7.75471	2.09289e-13	9.05297e-13	19.8271
KEGG_PROXIMAL_TUBULE_BICARBONATE_RECLAMATION	-0.253995	-0.0529637	-7.69458	3.06904e-13	1.29737e-12	19.4521
KEGG_NITROGEN_METABOLISM	-0.277511	-0.054192	-7.68938	3.17212e-13	1.31114e-12	19.4197
KEGG_CYSTEINE_AND_METHIONINE_METABOLISM	-0.227126	-0.0576656	-7.57161	6.67732e-13	2.69996e-12	18.6909
KEGG_OLFACTORY_TRANSDUCTION	-0.210762	0.0214983	-7.26566	4.46844e-12	1.76836e-11	16.8312
KEGG_GLYCEROLIPID_METABOLISM	-0.179703	-0.0237365	-7.20918	6.31298e-12	2.41454e-11	16.4934
KEGG_RNA_POLYMERASE	0.262251	-0.0319356	7.20794	6.36088e-12	2.41454e-11	16.486
KEGG_DNA_REPLICATION	0.362347	0.0687308	7.0478	1.67879e-11	6.2451e-11	15.5377
KEGG_ALPHA_LINOLENIC_ACID_METABOLISM	-0.214947	-0.0522404	-6.83781	5.86781e-11	2.14003e-10	14.3161
KEGG_RNA_DEGRADATION	0.206044	0.0432244	6.79302	7.63847e-11	2.73222e-10	14.0588
KEGG_PATHOGENIC_ESCHERICHIA_COLI_INFECTION	0.20089	0.0186297	6.73528	1.07133e-10	3.75978e-10	13.7288
KEGG_NON_HOMOLOGOUS_END_JOINING	0.240432	0.0703693	6.25087	1.69503e-09	5.83843e-09	11.0399
KEGG_NUCLEOTIDE_EXCISION_REPAIR	0.217543	0.0398193	6.24413	1.75969e-09	5.95094e-09	11.0035
KEGG_GALACTOSE_METABOLISM	-0.170212	-0.0231399	-5.90035	1.14349e-08	3.79804e-08	9.18624
KEGG_OOCYTE_MEIOSIS	0.121951	0.0422753	5.75451	2.47269e-08	8.06877e-08	8.43886
KEGG_PROGESTERONE_MEDIATED_OOCYTE_MATURATION	0.122579	0.0552747	5.72935	2.82061e-08	9.0454e-08	8.31138
KEGG_PANTOTHENATE_AND_COA_BIOSYNTHESIS	-0.206972	-0.0465538	-5.61703	5.05112e-08	1.59239e-07	7.74749
KEGG_PURINE_METABOLISM	0.0952556	-0.0208819	5.57522	6.26081e-08	1.94085e-07	7.53986
KEGG_MISMATCH_REPAIR	0.243615	0.0747472	5.48281	1.0022e-07	3.0559e-07	7.08518
KEGG_GLYCOSAMINOGLYCAN_BIOSYNTHESIS_KERATAN_SULFATE	0.15618	0.0230835	5.43075	1.30308e-07	3.90924e-07	6.83164
KEGG_NOTCH_SIGNALING_PATHWAY	0.163736	0.0203851	5.37527	1.72016e-07	5.07857e-07	6.56362
KEGG_NEUROACTIVE_LIGAND_RECEPTOR_INTERACTION	-0.122621	-0.0163822	-5.37026	1.76368e-07	5.12569e-07	6.53951
KEGG_PYRIMIDINE_METABOLISM	0.139413	-0.0212241	5.33389	2.1132e-07	6.04701e-07	6.36509
KEGG_FC_GAMMA_R_MEDIATED_PHAGOCYTOSIS	0.163078	0.0393215	5.09842	6.66238e-07	1.87758e-06	5.25909
KEGG_UBIQUITIN_MEDIATED_PROTEOLYSIS	0.13018	0.066179	5.07453	7.46945e-07	2.07361e-06	5.14913
KEGG_BASE_EXCISION_REPAIR	0.1934	0.0323343	5.00066	1.06097e-06	2.90207e-06	4.81183
KEGG_GLUTATHIONE_METABOLISM	-0.168406	-0.0764145	-4.96245	1.27023e-06	3.42411e-06	4.63895
KEGG_BLADDER_CANCER	0.129372	0.0174261	4.88368	1.83487e-06	4.87552e-06	4.28602
KEGG_TAURINE_AND_HYPOTAURINE_METABOLISM	-0.169932	-0.0739342	-4.83319	2.31724e-06	6.07051e-06	4.06225
KEGG_RIBOSOME	0.319258	-0.141539	4.74149	3.52386e-06	9.10331e-06	3.66077
KEGG_BASAL_TRANSCRIPTION_FACTORS	0.135594	0.0546939	4.52282	9.33804e-06	2.37928e-05	2.72963
KEGG_CALCIUM_SIGNALING_PATHWAY	-0.102337	-0.00530535	-4.41529	1.48837e-05	3.74105e-05	2.28546
KEGG_ONE_CARBON_POOL_BY_FOLATE	-0.161265	-0.0692548	-4.40843	1.53288e-05	3.80153e-05	2.25742
KEGG_SULFUR_METABOLISM	-0.148008	-0.0374582	-4.25297	2.95904e-05	7.24185e-05	1.63236
KEGG_TERPENOID_BACKBONE_BIOSYNTHESIS	-0.220579	-0.0474014	-4.2212	3.37698e-05	8.15739e-05	1.50703
KEGG_PENTOSE_PHOSPHATE_PATHWAY	-0.145525	-0.0379608	-4.17405	4.10284e-05	9.78369e-05	1.3225
KEGG_MATURITY_ONSET_DIABETES_OF_THE_YOUNG	-0.151255	0.0146446	-4.04639	6.89068e-05	0.000162236	0.832017
KEGG_VASOPRESSIN_REGULATED_WATER_REABSORPTION	0.102342	0.0273118	3.88524	0.000130214	0.000302749	0.232006
KEGG_TYPE_II_DIABETES_MELLITUS	-0.0990967	0.0112947	-3.81344	0.000171766	0.000393573	-0.0283231
KEGG_PRION_DISEASES	-0.1218	-0.0779345	-3.8108	0.000173511	0.000393573	-0.0378111
KEGG_SELENOAMINO_ACID_METABOLISM	-0.108549	-0.0059443	-3.74833	0.000220038	0.000493098	-0.260691
KEGG_VIBRIO_CHOLERAE_INFECTION	0.10474	-0.0136852	3.67058	0.000294443	0.00065198	-0.533423
KEGG_FRUCTOSE_AND_MANNOSE_METABOLISM	-0.0994376	-0.0552335	-3.64581	0.000322761	0.000706278	-0.619272
KEGG_PANCREATIC_CANCER	0.0994153	0.0512037	3.61217	0.000365316	0.000790102	-0.734953
